# Supplementary material for: Altered Body Composition and Cytokine Production in Patients with Elevated HOMA-IR after SARS-CoV-2 Infection: A 12-Month Longitudinal Study
Source: Biomedicines. 2024 Jul 17;12(7):1581. doi: 10.3390/biomedicines12071581 (PMC11274364; doi:10.3390/biomedicines12071581)
Supplement: Supplementary file 1 [file biomedicines-12-01581-s001.zip]

Archive with 1 entries (1 files):
- biomedicines-3038927-supplementary.pdf
